# Supplementary material for: Three-dimensional-printed strontium-incorporated β-TCP bioceramic triply periodic minimal surface scaffolds with enhanced angiogenic and osteogenic properties
Source: Regen Biomater. 2025 Aug 12;12:rbaf080. doi: 10.1093/rb/rbaf080 (PMC12417083; doi:10.1093/rb/rbaf080)
Supplement: rbaf080_Supplementary_Data [file rbaf080_supplementary_data.zip]

Archive with 2 entries (2 files):
- Supplementary_Information.docx
- Supplementary_Information-Proof.docx
